# Supplementary material for: The bZIP Transcription Factors in Current Jasmine Genomes: Identification, Characterization, Evolution and Expressions
Source: Int J Mol Sci. 2023 Dec 29;25(1):488. doi: 10.3390/ijms25010488 (PMC10779407; doi:10.3390/ijms25010488)
Supplement: Supplementary file 1 [file ijms-25-00488-s001.zip]

Archive with 1 entries (1 files):
- ijms-2734841-supplementary.pdf
